# Supplementary material for: A Sustainable Microwave-Assisted Process for Chemical Recycling and the Reuse of Epoxy Resin Matrices
Source: Polymers (Basel). 2025 Apr 5;17(7):989. doi: 10.3390/polym17070989 (PMC11991300; doi:10.3390/polym17070989)
Supplement: Supplementary file 1 [file polymers-17-00989-s001.zip]

Archive with 3 entries (3 files):
- Figure S3 - FTIR of CR-VIR_CR_1-VIR-VIR_GR_1.jpg
- Figure S1 - FTIR of CR-VIR_CR_1.jpg
- Figure S2 - FTIR of VIR-VIR_GR_1.jpg
